# Supplementary material for: Recovery and prognostic values of myocardial strain in acute anterior and non-anterior wall myocardial infarction
Source: PLoS One. 2023 Feb 17;18(2):e0282027. doi: 10.1371/journal.pone.0282027 (PMC9937471; doi:10.1371/journal.pone.0282027)
Supplement: S1 Data — (XLSX) [file pone.0282027.s001.xlsx]

## Sheet: clinical
Number	Sex	Age	BSA	hs-cTnT, ng/L	CK-MB, U/L	NT-proBNP,pg/mL	Hypertension	Smoking	Hyperlipidemia	Diabetes	Clinical follow-up, day	MACE
1	Female	55	1.78	1044	127.7	244.6	NO	NO	NO	YES	686	NO
2	Male	51	1.74	5024	158.3	750.9	NO	YES	YES	YES	679	YES
3	Male	51	1.68	1869	83.1	1007	NO	NO	YES	YES	681	NO
4	Female	71	1.68	5941	211.8	752.1	YES	NO	YES	YES	665	NO
5	Male	52	1.94	427.8	98.8	133.5	NO	NO	NO	NO	654	NO
6	Male	74	1.75	8948	243.1	262.9	YES	YES	NO	NO	654	NO
7	Male	50	1.87	3190	143.1	563.9	NO	NO	NO	NO	650	NO
8	Male	44	2.09	934.6	108.8	497	NO	NO	NO	NO	645	NO
9	Male	55	1.82	1835	129.1	870.5	NO	NO	YES	YES	621	NO
10	Male	49	1.94	960.24	117.1	433	YES	YES	NO	NO	622	NO
11	Male	49	1.89	2951	173.6	164.4	NO	YES	NO	NO	630	NO
12	Male	75	1.78	2129	98	1375	NO	NO	YES	NO	569	YES
13	Male	75	1.82	3114	142.2	680.6	NO	YES	YES	YES	561	NO
14	Male	69	1.94	3883	62.2	2054	YES	YES	NO	NO	622	YES
15	Female	64	1.61	1312	165.8	1120	YES	NO	YES	YES	615	NO
16	Male	53	1.79	3378	135	214	YES	YES	NO	YES	612	YES
17	Female	65	1.7	1508	152.4	1476	YES	YES	NO	NO	613	NO
18	Male	42	1.76	3680	179.5	1238.8	NO	NO	YES	NO	602	NO
19	Male	51	1.9	416.6	93	1413	YES	NO	YES	YES	600	YES
20	Male	61	1.66	1000	236.5	1292	YES	NO	YES	YES	603	NO
21	Male	60	2	649.8	173.4	406.8	NO	YES	YES	NO	590	NO
22	Female	61	1.62	5137	219.4	1070	YES	YES	NO	YES	594	NO
23	Male	38	1.88	1748	171.7	258.4	YES	YES	NO	YES	593	NO
24	Male	61	1.84	5033	160.3	713.8	YES	NO	YES	NO	584	NO
25	Female	67	1.52	5570	160	1229	YES	YES	YES	NO	575	NO
26	Male	53	1.88	805.9	99.5	723.4	NO	YES	YES	YES	437	YES
27	Female	78	1.69	1701	96.3	7866	YES	NO	NO	YES	438	NO
28	Male	67	1.98	3543	106.4	812.8	YES	NO	NO	YES	438	NO
29	Male	66	2	6058	347	993.8	YES	NO	NO	NO	433	YES
30	Male	68	1.64	5105	206.4	1930	YES	NO	NO	NO	427	NO
31	Male	48	1.99	4461	299.4	660	YES	NO	NO	NO	427	NO
32	Male	75	1.66	3543	106.4	812.8	YES	NO	YES	YES	417	NO
33	Male	58	1.84	3854	104.5	248.3	YES	NO	YES	NO	409	NO
34	Male	59	1.96	2879	370.5	1095	YES	NO	YES	YES	405	NO
35	Male	63	1.94	8087	333.8	330.9	YES	YES	YES	NO	293	NO
36	Male	38	1.83	2879	320.5	1095	YES	NO	YES	NO	292	NO
37	Male	68	1.92	3872	151.4	390	YES	NO	NO	YES	367	NO
38	Male	46	2.08	3259	150.1	250.6	NO	NO	YES	NO	358	NO
39	Male	76	1.64	246.8	124.7	246.8	YES	YES	NO	YES	354	NO
40	Male	47	1.83	2795	112.3	1830	YES	YES	NO	NO	384	NO
41	Male	50	1.81	5033	160.3	713.8	YES	YES	NO	YES	367	NO
42	Male	59	2.07	2700.26	167	370.2	NO	NO	NO	YES	331	NO
43	Male	63	2.23	1050	157.4	298.4	NO	NO	YES	YES	334	NO
44	Male	38	2	557.9	225.5	170.8	YES	NO	NO	NO	332	NO
45	Male	55	2	4100	409.1	154.1	YES	NO	NO	NO	331	NO
46	Male	65	1.96	3150	144.5	769.1	NO	YES	YES	NO	265	NO
47	Male	44	1.82	2810	164.6	102	NO	NO	YES	NO	261	NO
48	Male	31	2.19	2403	135.7	319	NO	YES	YES	YES	248	NO
49	Female	77	1.87	7684	95.7	2018	NO	YES	YES	NO	684	NO
50	Male	63	1.88	4587	162.9	2662	YES	YES	NO	NO	681	YES
51	Female	47	1.71	193.5	111.9	107.9	YES	NO	NO	NO	681	NO
52	Male	43	1.86	1600	157.6	460	YES	NO	NO	NO	673	NO
53	Male	47	1.91	2939	143	254.2	NO	NO	YES	YES	674	NO
54	Male	63	2.06	3597	130.7	1057	YES	NO	NO	YES	664	YES
55	Male	47	1.82	10000	212	1377	YES	NO	YES	YES	658	NO
56	Male	73	1.87	723.7	118.3	617.7	YES	NO	NO	NO	648	NO
57	Male	46	1.9	818.58	93	880.5	YES	YES	NO	NO	642	NO
58	Male	54	1.94	2572	145.8	809.2	YES	NO	YES	YES	631	NO
59	Male	34	1.95	3609	211.6	1146	NO	NO	YES	YES	625	NO
60	Male	64	1.92	6904	330.8	1292	YES	NO	YES	NO	576	NO
61	Male	62	1.82	1500	123.3	2902	NO	NO	NO	YES	558	NO
62	Male	51	1.88	723.7	105.3	710	NO	NO	YES	YES	557	NO
63	Male	61	1.98	4787	333.8	1127	YES	YES	YES	NO	555	YES
64	Male	49	1.82	5733	322.1	785.3	YES	YES	NO	NO	557	NO
65	Male	66	1.94	6447	278.9	1076	NO	NO	NO	NO	618	NO
66	Female	69	1.61	1701	296.3	7866	NO	NO	NO	NO	610	NO
67	Female	75	1.55	8092	205	2584	NO	NO	NO	NO	597	YES
68	Male	50	1.71	8572	267.3	2237	NO	NO	NO	NO	593	NO
69	Male	33	2.16	10000	386.9	123.2	NO	NO	YES	NO	588	NO
70	Female	71	1.63	1836	164.4	375.8	YES	NO	YES	NO	593	NO
71	Male	50	1.75	4899	179.1	881.8	YES	YES	YES	NO	589	NO
72	Male	40	2.12	10000	504.4	1685	NO	NO	NO	YES	580	NO
73	Male	47	1.89	3103	527.3	2696	YES	NO	NO	YES	582	NO
74	Male	54	1.79	1018	151.8	354.9	NO	YES	YES	NO	588	NO
75	Male	78	1.93	5536	136.3	390.3	NO	YES	YES	NO	573	NO
76	Male	56	1.77	58516	253.2	677.2	YES	YES	YES	NO	649	NO
77	Male	60	1.88	2810	164.6	102	YES	NO	YES	YES	447	NO
78	Male	46	1.77	4038	448.7	284.4	NO	NO	NO	YES	424	NO
79	Male	37	2.29	6260	581.8	929.3	YES	YES	YES	YES	421	NO
80	Male	56	1.88	10000	666.1	951.9	YES	YES	YES	NO	421	NO
81	Male	61	2	3977	338.4	4627	YES	YES	YES	NO	409	NO
82	Male	57	1.94	3378	175	214	YES	NO	NO	NO	398	NO
83	Male	26	1.8	798.9	179	1000	YES	NO	YES	NO	397	NO
84	Male	33	2.15	5896	507	539	NO	NO	YES	NO	391	NO
85	Male	34	2.19	2403	285.7	319	YES	YES	YES	NO	382	NO
86	Male	55	1.99	7982	675.9	323.4	YES	NO	NO	YES	377	YES
87	Female	63	1.58	3977	338.4	4627	NO	NO	NO	YES	377	NO
88	Male	31	2.08	4415.4	136.6	151.2	NO	NO	NO	NO	361	NO
89	Female	67	1.8	4460	246.1	892.7	YES	NO	YES	YES	360	NO
90	Male	63	1.57	2688	141.4	261.9	YES	NO	NO	YES	353	NO
91	Male	72	2	10000	601.4	1685	YES	NO	NO	YES	350	NO
92	Male	67	1.88	5663.6	223.2	289.6	YES	NO	YES	YES	336	NO
93	Male	29	2.02	6367	713.2	246.8	YES	NO	YES	NO	322	YES
94	Female	71	1.68	1339	106.3	3924	YES	YES	YES	YES	310	NO
95	Male	32	2.11	1356	478.1	600.1	NO	YES	NO	YES	305	NO
96	Male	56	1.76	10000	465.6	1468	NO	NO	NO	YES	325	NO
97	Male	42	1.84	9424	563.1	186.8	NO	NO	NO	NO	288	NO
98	Male	40	2.21	9424	763.1	186.8	YES	NO	NO	YES	276	YES
99	Male	45	1.97	1697	148	603.7	YES	NO	NO	NO	271	NO
100	Male	57	2.42	7139	556.4	531.7	YES	YES	YES	YES	268	YES
101	Male	53	1.92	467.4	216.4	242.2	YES	NO	YES	NO	254	NO
102	Female	56	1.5	1103	246.1	335.7	NO	YES	NO	YES	225	NO
103	Male	54	1.74	4461	264.6	990.6	YES	NO	YES	NO	214	NO

## Sheet: baseline-CMR
Number	baseline CMR post-PCI, day	LVEDV-baseline	LVESV-baseline	LVEF-baseline	Heart rate-baseline	GRS-baseline	GCS-baseline	GLS-baseline	Infarct size-baseline	MVO-baseline	MI location
1	4	136.05	56.67	58.3462	66	23.82	-16.49	-10.4	11.74	0	NAWMI
2	5	208.81	119.16	42.9338	81	20.1	-12.43	-8.7	35.14	4.2	NAWMI
3	5	149.42	68.74	53.9954	59	21.91	-19.46	-12.1	23.07	0	NAWMI
4	4	189.08	93.07	50.7774	62	21.09	-17.03	-12.5	26.14	0	NAWMI
5	7	139.41	58.94	57.7218	68	22.97	-14.92	-10.6	15.9	0	NAWMI
6	5	148.28	93.77	36.7615	62	22.72	-14.49	-10.4	31.05	0	NAWMI
7	5	134.08	52.74	60.6653	73	26.43	-13.65	-11.8	40.18	0.9	NAWMI
8	6	192.26	92.48	51.8985	65	18.39	-18.21	-10.6	28.33	1.5	NAWMI
9	5	137.19	79	42.4156	68	14.28	-15.35	-7.5	39.17	0	NAWMI
10	6	130.26	47.79	63.3118	71	30.67	-15.94	-6.3	35.51	1.2	NAWMI
11	5	140.72	75.21	46.5534	69	29.36	-16.5	-7.7	33.51	0.66	NAWMI
12	4	113.19	66.31	41.4171	73	21.22	-14.35	-10.2	39.3	1.33	NAWMI
13	6	165.05	74.47	54.8803	58	17.81	-20.98	-12.1	8.35	0	NAWMI
14	4	131.68	62.25	52.7263	67	26.52	-17.19	-7.2	30.7	1.2	NAWMI
15	5	103.38	47.2	54.3432	65	17.05	-18.56	-10.5	16.73	0	NAWMI
16	7	95.23	50.38	47.0965	62	16.34	-17.35	-9.3	39.62	1.32	NAWMI
17	3	121.73	62.09	48.9937	67	24.83	-17.41	-12.4	26.91	2.06	NAWMI
18	6	189.7	110.6	41.6974	70	29.84	-18.78	-10.6	17.62	2.53	NAWMI
19	3	162.96	124.75	23.4475	67	8.56	-12.74	-7.2	23.4	0	NAWMI
20	2	144.46	88.74	38.5712	63	31.51	-17.7	-7.3	21.53	0	NAWMI
21	6	129.56	48.81	62.3263	67	25.32	-16.63	-10	17.58	0	NAWMI
22	2	109.35	28.32	74.1015	77	32.13	-16.46	-8.9	9.3	0	NAWMI
23	4	149.52	39.66	73.4751	72	29.78	-18.66	-11.1	11.89	0	NAWMI
24	5	155.21	65.06	58.0826	63	32.3	-13.21	-7.8	30.16	1.34	NAWMI
25	7	108.12	57.14	47.1513	86	30.04	-11.2	-7.3	33.58	0.08	NAWMI
26	3	180.78	113.85	37.0229	61	14	-10.1	-7	38.76	1.3	NAWMI
27	7	103.78	33.56	67.6624	72	37	-18.36	-9.9	17.29	0	NAWMI
28	4	134.71	46.28	65.6447	74	24.57	-16.61	-7.2	17.71	0	NAWMI
29	5	207.47	143.92	30.6309	67	12.9	-15.59	-5.4	39.28	0	NAWMI
30	4	115.32	53.21	53.8588	60	19.56	-17.48	-9.2	21.56	0.4	NAWMI
31	6	143.29	47.79	66.6481	62	19.59	-14.01	-11	18.2	0.63	NAWMI
32	7	137.18	56.5	58.8132	76	21.94	-17.48	-7.8	31.23	0	NAWMI
33	8	178.07	89.57	49.6996	65	16.36	-14.4	-5.6	34.59	0	NAWMI
34	4	129.76	46.85	63.8949	77	30.79	-19.88	-11.5	18.99	0	NAWMI
35	4	149.62	85.12	43.1092	75	15.56	-16.18	-7.6	34.44	0.02	NAWMI
36	4	158.09	76.81	51.4138	62	19.86	-14.46	-6.7	22.22	0	NAWMI
37	3	211.97	110.19	48.0162	66	19.86	-14.46	-9.7	38.21	0.01	NAWMI
38	3	170.51	83.62	50.9589	70	21.97	-15.3	-10.3	23.38	0	NAWMI
39	4	98.13	38.99	60.267	73	33.16	-20.3	-8.8	26.76	0	NAWMI
40	6	191.36	109.41	42.825	64	15.44	-11.95	-7.2	30.74	1.66	NAWMI
41	4	139.48	54.89	60.6467	66	26.68	-16.15	-9.9	8.89	0	NAWMI
42	6	126.18	57.17	54.6917	79	24.85	-12.58	-6.3	30.9	2.22	NAWMI
43	4	153.68	64.15	58.2574	60	31.02	-18.88	-8	14.98	0	NAWMI
44	5	122.95	49.93	59.39	66	18.42	-15.77	-9.6	20.6	0	NAWMI
45	6	147.46	66.46	54.9302	69	19.44	-15.27	-11.5	36.51	0	NAWMI
46	3	148.01	69.14	53.2869	62	19.23	-12.78	-12	14.13	0	NAWMI
47	4	148.53	53.13	64.2294	66	21.43	-16.9	-7.2	15.94	0	NAWMI
48	3	138.4	77.39	44.0824	75	19.23	-14.78	-12	8.64	0	NAWMI
49	5	154.86	94.78	38.7963	65	12.35	-10.51	-9	14.5	0	AWMI
50	7	227.54	154.26	32.2053	69	22.02	-11.72	-3.5	54.12	2.67	AWMI
51	4	112.19	37.57	66.5122	89	27.54	-15.54	-10	10.13	0	AWMI
52	3	187.4	103.45	44.7972	65	22.65	-11.67	-8.7	14.6	0.18	AWMI
53	8	143.49	56.59	60.5617	64	32.25	-18.36	-11.7	23.38	0	AWMI
54	8	173.32	95.97	44.6284	70	18.56	-10.43	-6.1	49.62	1.22	AWMI
55	3	99.59	49.28	50.5171	79	13.6	-12.49	-7	43.1	0.92	AWMI
56	4	158.78	101.03	36.3711	61	10.13	-13.18	-9.3	33.77	0	AWMI
57	4	145.84	62.31	57.2751	73	16.87	-15.36	-9.4	38.22	1.91	AWMI
58	4	101.27	53.18	47.4869	86	19.34	-12.38	-8	16.27	0.05	AWMI
59	3	163.92	80.63	50.8114	72	17.56	-12.45	-6.8	30.91	0.11	AWMI
60	6	129.29	75.69	41.4572	75	21.43	-19.32	-8.4	30.68	1.15	AWMI
61	4	133.46	51.7	61.2618	81	19.81	-14.68	-9.3	23.72	0.01	AWMI
62	4	152.54	67.01	56.0705	72	24.56	-14.93	-8	32.39	0	AWMI
63	3	160.95	98.69	38.6828	71	16.37	-16.2	-7.3	30.72	3.49	AWMI
64	5	172.56	91.11	47.201	73	15.55	-11.6	-8.3	33.53	1	AWMI
65	6	163.42	105.01	35.7423	73	24	-9.74	-8.8	26.82	3.46	AWMI
66	4	102.28	52.97	48.2108	93	26.84	-17.78	-9.3	30.88	0	AWMI
67	6	151.41	129.6	14.4046	76	10.32	-10.47	-4.7	31.8	1.33	AWMI
68	3	159.63	93.38	41.5022	72	17.72	-12.83	-6.4	22.52	0.19	AWMI
69	4	203.74	104.43	48.7435	74	13.21	-14.12	-10.5	25.67	1.25	AWMI
70	6	82.99	51.04	38.4986	90	14.14	-14.63	-8.8	29.17	1.04	AWMI
71	7	132.78	74.7	43.7415	63	27.91	-12.54	-12	32.99	0.04	AWMI
72	2	190.32	107.69	43.4164	73	17.54	-10.6	-6.9	31.94	1.26	AWMI
73	4	167.32	97.81	41.5432	83	11.35	-7.28	-5.6	37.17	2.33	AWMI
74	5	162.43	64.66	60.1921	70	26.15	-16.55	-6.6	13.28	0	AWMI
75	6	99.96	38.41	61.5746	57	25.14	-15.22	-9	8.84	0.03	AWMI
76	4	142.19	53.18	62.5993	72	27.17	-15.8	-12.1	37.94	1.15	AWMI
77	6	184.94	103.04	44.2846	76	13.05	-12.01	-8.7	35.09	0.82	AWMI
78	8	185.59	101.84	45.1264	57	19.91	-15.87	-8.2	16.64	0.37	AWMI
79	5	193.06	95.93	50.3108	62	19.59	-12.01	-6.7	43.33	1.55	AWMI
80	4	198.5	123.17	37.9496	73	11.61	-9.62	-7.9	38.24	2.55	AWMI
81	4	227.28	145.24	36.0964	84	24.28	-16.18	-9.4	46.3	0	AWMI
82	7	166.63	83.23	50.051	70	22.51	-16.83	-11.2	48.57	0	AWMI
83	6	147.18	80.99	44.9721	69	24.28	-19.18	-11.4	29	0	AWMI
84	4	170.4	70.92	58.3803	57	21.97	-11.3	-10	43.93	1.97	AWMI
85	4	162.6	46.34	71.5006	93	14.44	-14.64	-5.6	17.9	0	AWMI
86	5	133.49	81.45	38.9842	87	20.49	-9.29	-4.5	55.2	2.21	AWMI
87	7	132.35	97.76	26.1352	85	13.95	-13.61	-7.4	35.3	1.49	AWMI
88	6	139.93	64.05	54.2271	69	21.09	-16.03	-9.2	15.61	0	AWMI
89	3	113	61.4	45.6637	93	29.28	-10.58	-10.5	36.84	0	AWMI
90	2	115.65	54.38	52.9788	87	21.97	-15.3	-10	18.8	0.71	AWMI
91	3	256.94	165.18	35.7126	90	12.4	-10.09	-5.9	39.54	5.4	AWMI
92	5	95.34	31.25	67.2226	67	20.04	-13.67	-9.1	16.28	0	AWMI
93	2	201.86	128.91	36.1389	76	12.21	-9.44	-4.4	33.02	1.56	AWMI
94	3	95.36	47.79	49.8846	72	23.18	-14.29	-5.7	27.14	0	AWMI
95	6	119.28	47.08	60.5298	89	16.95	-14.2	-4.1	22.22	0	AWMI
96	3	162.63	101.21	37.7667	68	22.07	-10.7	-4.2	36.72	1.85	AWMI
97	4	178.47	87.74	50.8377	68	17.8	-11.74	-6.6	30.97	0	AWMI
98	3	205.96	122.62	40.4642	72	14.02	-8.21	-3.9	43.76	3.46	AWMI
99	5	128.13	55.63	56.5832	61	19.23	-14.26	-11.2	28.38	0.01	AWMI
100	2	232.28	141.42	39.1166	76	12.45	-8	-3.4	49.33	3.66	AWMI
101	5	143.76	69.97	51.3286	74	23.26	-14.33	-7.2	2.02	0	AWMI
102	2	143.64	82.14	42.8154	76	19.92	-13.44	-7.5	30.23	0.33	AWMI
103	3	150.85	76.15	49.5194	64	25.91	-15.57	-5.1	25.72	0	AWMI

## Sheet: follow-up CMR
Number	follow-up CMR post-PCI, day	GRS-follow up	GCS-follow up	GLS- follow up
1	115	33.39	-19.75	-12.27
2	129	21.25	-17.01	-10.53
3	117	22.89	-20.64	-12.93
4	127	24.9	-18.36	-12.6
5	112	27.34	-18.2	-11.89
6	104	23.21	-15.69	-11.1
7	126	20.43	-17.51	-13.9
8	127	21.61	-19.56	-10.91
9	130	18.32	-17.88	-9.76
10	108	42.52	-21.58	-6.46
11	120	37.01	-17.93	-9.85
12	116	29.43	-19.32	-13.29
13	90	27.93	-19.3	-10.7
14	90	30.33	-17.66	-7.97
15	103	30.32	-17.87	-12.66
16	122	19.22	-20.1	-9.2
17	119	34.54	-20.08	-14.11
18	108	31.84	-21.49	-13.58
19	129	9.22	-13.29	-8.72
20	117	11.68	-11.07	-7.7
21	91	29	-18.78	-10.41
22	123	39.29	-15.36	-9.78
23	91	28.51	-17.66	-10.46
24	123	30.32	-17.5	-8.2
25	126	37	-18.36	-9.6
26	114	16.6	-12.91	-11.13
27	114	29.98	-21.86	-8.7
28	122	21.94	-17.48	-8.49
29	130	10.47	-15.55	-7.86
30	96	26.65	-18.75	-8.43
31	111	16.08	-15.89	-11.42
32	99	21.94	-19.11	-11.36
33	109	21.35	-16.77	-7.2
34	130	26.65	-18.75	-10.43
35	104	20.49	-15.29	-11.48
36	105	22.51	-16.83	-11.24
37	115	15.6	-13.11	-9.88
38	129	26.43	-17.6	-11.77
39	100	34.74	-23.02	-10.58
40	104	27.25	-16.36	-12.39
41	92	31.06	-17.93	-10.15
42	105	26.68	-16.15	-9.64
43	118	32.33	-20.31	-11.9
44	111	24.79	-18.85	-10.94
45	97	23.27	-16.28	-13.06
46	119	26.2	-15.41	-12.89
47	118	14.38	-18.06	-10.53
48	104	22.19	-15.52	-12.91
49	126	14.38	-12	-8.93
50	98	13.32	-10.57	-5.65
51	121	37.36	-17.21	-13.71
52	99	14.25	-13.23	-9.77
53	127	32.78	-12.23	-8.27
54	93	15.67	-11.51	-5.49
55	94	16.93	-10.89	-7.77
56	128	28.44	-14.33	-10.2
57	128	17.82	-14.4	-6.39
58	96	30.21	-19.22	-12.74
59	110	16.26	-12.92	-5.7
60	126	20.43	-12.49	-8.55
61	113	28.93	-19.3	-9.9
62	104	25.6	-12.43	-9.02
63	91	15.49	-10.22	-8.1
64	91	16.2	-12.33	-6.39
65	117	22.39	-9.21	-7.33
66	127	30.84	-20.49	-13.58
67	105	8.42	-8.78	-5.72
68	96	16.95	-11.13	-6.33
69	119	16.41	-11.64	-5.29
70	122	16.22	-11.2	-9.76
71	94	29.35	-13.55	-14.93
72	124	20.34	-14.55	-5.39
73	126	17.54	-10.6	-5.88
74	120	28.91	-13.54	-10
75	95	28.51	-15.66	-6.46
76	94	36.83	-20.01	-13.05
77	124	22.16	-13.7	-7.81
78	110	24.1	-18.93	-10.04
79	92	16.08	-10.89	-8.42
80	116	7.63	-9.59	-5.55
81	105	30.85	-14.28	-9.13
82	126	28.72	-19.05	-10.42
83	98	30.85	-20.28	-9.13
84	118	21.14	-14.61	-10.72
85	121	32.7	-19.48	-8.16
86	94	18.86	-11.14	-6.1
87	116	12.29	-11.99	-5.25
88	116	24.9	-14.36	-12.6
89	124	27.26	-15.83	-9.34
90	119	26.43	-17.6	-11.77
91	107	15.56	-12.18	-5.28
92	100	35.51	-19.73	-12.51
93	91	19.96	-11.06	-8.63
94	129	26.8	-14.34	-8.14
95	125	26.8	-19.34	-8.14
96	123	13.2	-11.24	-7.82
97	130	14.77	-12.72	-8.07
98	118	17.8	-11.74	-6.59
99	100	23.41	-14.15	-10.25
100	101	15.35	-11.44	-3.7
101	101	21.56	-15.86	-10.08
102	99	31.21	-17.43	-8.85
103	95	31.21	-14.43	-8.85
